# Supplementary material for: Independent Associated SNPs at SORCS3 and Its Protein Interactors for Multiple Brain-Related Disorders and Traits
Source: Genes (Basel). 2023 Feb 14;14(2):482. doi: 10.3390/genes14020482 (PMC9956385; doi:10.3390/genes14020482)
Supplement: Supplementary file 1 [file genes-14-00482-s001.zip]

Archive with 1 entries (1 files):
- genes-2132992-supplementary.xlsx
