# Supplementary material for: Independent Associated SNPs at SORCS3 and Its Protein Interactors for Multiple Brain-Related Disorders and Traits
Source: Genes (Basel). 2023 Feb 14;14(2):482. doi: 10.3390/genes14020482 (PMC9956385; doi:10.3390/genes14020482)
Supplement: Supplementary file 1 [file genes-14-00482-s001.zip › genes-2132992-supplementary.xlsx]

## Sheet: Supp Table S1
Supplementary Table S1: Association signals at SORCS3 in GWAS data.
SNPs associated with multiple phenotypes are detailed in multiple rows and displayed in different shades of green.
SNPS are grouped by Tag group (column F) and then ordered by position (column D).
Where it was reported in GWAS Catalog, allele associated with better or worse outcomes are detailed (columns B and C).
rsIDs	Allele associated with better outcome	Allele associated with worse outcome	Chr. 10 Position (bp)	GWAS p-value	Tag group	Tag SNP	GWAS Catalog study accession #	PubMed ID	Phenotype
rs11192147	A	C	104653288	5 x 10-11	1	Yes	GCST006568	30038396	mathematical ability
rs11192147	A	C	104653288	1 x 10-19	1	Yes	GCST90105038	35361970	educational attainment
rs4537697	A	G	104659211	2 x 10-9	1		GCST006569	30038396	mathematical ability
rs11596214	A	G	104694074	6 x 10-21	1		GCST90061435	34446935	ADHD, substance abuse, antisocial behaviour measurement
rs11596214	A	G	104694074	7 x 10-9	1		GCST007709	30867560	neuroticism measurement
rs11596214	A	G	104694074	2 x 10-18	1		GCST012355	33859377	unipolar depression
rs11599236	C	T	104694914	6 x 10-10	1		GCST012088	33479212	attention deficit hyperactivity disorder, autism spectrum disorder, schizophrenia, bipolar disorder, major depressive disorder
rs11599236	C	T	104694914	2 x 10-12	1		GCST006943	29500382	feeling miserable measurement
rs11599236	?	?	104694914	5 x 10-10	1		GCST008357	31168069	mood instability measurement
rs11599236	C	T	104694914	1 x 10-13	1		GCST006442	30038396	educational attainment
rs11599236	C	T	104694914	8 x 10-8	1		GCST005902	29662059	unipolar depression
rs11599236	T	C	104694914	3 x 10-11	1		GCST006475	29942085	unipolar depression, mood disorder
rs9787523	?	?	104700702	4 x 10-10	1		GCST009600	31835028	anorexia nervosa, obsessive-compulsive disorder, attention deficit hyperactivity disorder, Tourette syndrome, unipolar depression, autism spectrum disorder, schizophrenia, bipolar disorder
rs3896224	G	A	104708095	7 x 10-9	1		GCST012253	33740410	childhood trauma measurement
rs3896224	G	A	104708095	5 x 10-14	1		GCST006570	30038396	cognitive function measurement
rs3896224	G	A	104708095	3 x 10-8	1		GCST006250	29942086	intelligence
rs902305	A	G	104772466	7 x 10-12	1		GCST006574	30038396	mathematical ability
rs902305	A	G	104772466	2 x 10-22	1		GCST006571	30038396	educational attainment
rs10786831	G	A	104854813	8 x 10-9	1		GCST006041	27479909	unipolar depression
rs2864034	A	C	104917583	2 x 10-16	1		GCST006569	30038396	mathematical ability
rs12416372	C	G	104698869	7 x 10-9	2	Yes	GCST007709	30867560	neuroticism measurement
rs2491392	C	G	104798186	2 x 10-8	2		GCST007325	30643258	risk-taking behaviour
rs1490176	A	T	104800467	1 x 10-12	2		GCST007339	30643256	neuroticism measurement
rs1490176	?	?	104800467	2 x 10-8	2		GCST006475	29942085	unipolar depression, mood disorder
rs11192193	?	?	104809495	1 x 10-9	2		GCST010644	32606422	ADHD
rs11192193	?	?	104809495	7 x 10-9	2		GCST008595	31374203	schizophrenia, intelligence, self reported educational attainment
rs7900775	C	T	104840585	4 x 10-9	2		GCST011769	33169155	schizophrenia
rs1021363	G	A	104851081	1 x 10-8	2		GCST012092	33479212	ASD
rs1021363	G	A	104851081	4 x 10-12	2		GCST012088	33479212	attention deficit hyperactivity disorder, autism spectrum disorder, schizophrenia, bipolar disorder, major depressive disorder
rs1021363	G	A	104851081	1 x 10-13	2		GCST007340	30643256	depressive symptom measurement
rs1021363	G	A	104851081	2 x 10-14	2		GCST012090	33479212	major depressive disorder
rs1021363	G	A	104851081	4 x 10-23	2		GCST007342	30718901	unipolar depression
rs2496022	C	T	104872720	4 x 10-14	2		GCST005323	29292387	depressive symptom measurement
rs2451500	T	C	104873119	6 x 10-11	2		GCST005326	29292387	neuroticism measurement
rs1961639	?		104876239	4 x 10-9	2		GCST010647	32606422	depressive symptom measurement
rs1961639	A	G	104876239	4 x 10-9	2		GCST006477	29942085	unipolar depression
rs2496024	?	?	104876838	5 x 10-13	2		GCST010642	32606422	depressive symptom measurement
rs2791459	C	A	105026885	2 x 10-10	2		GCST007084	30595370	neuroticism measurement
rs703482		C	105129444	4 x 10-9	2		GCST006568	30038396	mathematical ability
rs11596241	?		104784458	1 x 10-8	3	Yes	GCST010642	32606422	depressive symptom measurement
rs17186548	?		104791186	2 x 10-16	3		GCST90020227	34045744	unipolar depression
rs11599313	T	C	104799529	4 x 10-9	3		GCST012088	33479212	attention deficit hyperactivity disorder, autism spectrum disorder, schizophrenia, bipolar disorder, major depressive disorder
rs61867293	?	?	104804166	8 x 10-15	3		GCST009600	31835028	anorexia nervosa, obsessive-compulsive disorder, attention deficit hyperactivity disorder, Tourette syndrome, unipolar depression, autism spectrum disorder, schizophrenia, bipolar disorder
rs61867293	T	C	104804166	7 x 10-10	3		GCST005839	29700475	unipolar depression
rs61867293	T	C	104804166	6 x 10-12	3		GCST010416	31926635	unipolar depression, bipolar disorder
rs61867294	G	A	104809449	2 x 10-8	3		GCST012089	33479212	schizophrenia
rs11192230	T	A	104915027	3 x 10-11	3		GCST012088	33479212	attention deficit hyperactivity disorder, autism spectrum disorder, schizophrenia, bipolar disorder, major depressive disorder
rs7914674	C	T	104978917	2 x 10-10	3		GCST006442	30038396	educational attainment
rs12265655	C	T	104984776	2 x 10-11	3		GCST012093	33479212	ADHD
rs12265655	?	?	104984776	1 x 10-8	3		GCST011007	32534018	mental or behavioural disorder
rs6584649	?	?	104985346	1 x 10-11	3		GCST010644	32606422	ADHD
rs11591402	A	T	104987596	4 x 10-9	3		GCST007543	30478444	ADHD
rs10400054	C	A	105004435	2 x 10-11	3		GCST006574	30038396	mathematical ability
rs17118088	A	G	105004990	5 x 10-18	3		GCST006568	30038396	mathematical ability
rs12252384	G	T	105008523	5 x 10-14	3		GCST006571	30038396	educational attainment
rs11192283	C	A	105018752	3 x 10-9	3		GCST007340	30643256	depressive symptom measurement
rs11192283	C	A	105018752	3 x 10-9	3		GCST007339	30643256	neuroticism measurement
rs10786832	T	C	104858690	6 x 10-20	4	Yes	GCST006568	30038396	mathematical ability
rs790647	C	A	105016726	3 x 10-12	5	Yes	GCST006570	30038396	cognitive function measurement
rs790647	C	A	105016726	4 x 10-18	5	Yes	GCST006442	30038396	educational attainment
rs1869165	?	?	105045592	1 x 10-8	5		GCST007037	30595370	educational attainment
rs1947988	C	T	105187248	2 x 10-8	5		GCST005316	29326435	intelligence
rs1947988	?	?	105187248	1 x 10-8	5		GCST005141	29186694	intelligence, self reported educational attainment
rs1484246	G	A	105201646	4 x 10-9	5		GCST006571	30038396	educational attainment
rs7895991	C	T	105237206	3 x 10-8	5		GCST006572	30038396	cognitive function measurement
rs2930456	C	G	105290410	4 x 10-8	6	Yes	GCST006948	29500382	feeling nervous measurement
rs55680960	G	C	105302866	3 x 10-10	7	Yes	GCST006570	30038396	cognitive function measurement
rs10509790	G	C	105346612	3 x 10-10	7		GCST006571	30038396	educational attainment
rs12356045	G	A	105411136	9 x 10-13	7		GCST90061435	34446935	attention deficit hyperactivity disorder, substance abuse, antisocial behaviour measurement
rs12356045	G	A	105411136	3 x 10-10	7		GCST006568	30038396	mathematical ability
rs12359689	G	A	105335612	3 x 10-8	8	Yes	GCST006943	29500382	feeling miserable measurement
rs7906899	G	A	104973747	2 x 10-18	Variant not in 1000G		GCST012355	33859377	unipolar depression

## Sheet: Supp Table S2
Supplementary Table S2: SORCS3 gene-set.
Gene	Bait Gene	Relationship	Database	Source of Evidence for 1st Degree Interactors
SORCS3	-	-	-
ALDH18A1	SORCS3	1st	String	Experimental (STRING)
ATXN1	SORCS3	1st, 1st	BioGRID, IntACT	Direct interaction (BioGRID), Physical association (IntAct)
CA10	SORCS3	1st	String	Coexpression, Textmining (STRING)
CELSR2	SORCS3	1st	String	Coexpression, Textmining (STRING)
LPHN2	SORCS3	1st	String	Textmining (STRING)
MRPL43	SORCS3	1st	String	Textmining (STRING)
NGF	SORCS3	1st, 1st, 1st	String, IntACT, HPRD	Experimental, Textmining (STRING), Direct interaction (IntAct), Direct interaction (HPRD)
PLK4	SORCS3	1st, 1st	BioGRID, IntACT	Physical association (BioGRID), Association (IntAct)
PSRC1	SORCS3	1st	String	Textmining (STRING)
PYGO2	SORCS3	1st	IntACT	Physical association (IntAct)
RBM33	SORCS3	1st	BioGRID	Colocalization (BioGRID)
SF1	SORCS3	1st	BioGRID	Colocalization (BioGRID)
SLC39A12	SORCS3	1st	String	Coexpression, Textmining (STRING)
VPS26A	SORCS3	1st	String	Coexpression, Experimental,Textmining (STRING)
MRPL15	SORCS3	2nd	String
MRPL17	SORCS3	2nd	String
MRPL3	SORCS3	2nd	String
MRPL4	SORCS3	2nd	String
MRPL44	SORCS3	2nd	String
NGFR	SORCS3	2nd	String
SNX1	SORCS3	2nd	String
SNX3	SORCS3	2nd	String
SORT1	SORCS3	2nd	String
MRPL19	SORCS3	3rd	String
MRPL2	SORCS3	3rd	String
MRPL22	SORCS3	3rd	String
MRPL27	SORCS3	3rd	String
MRPL46	SORCS3	3rd	String
NTRK1	SORCS3	3rd	String
SNX2	SORCS3	3rd	String
SNX27	SORCS3	3rd	String
VPS26B	SORCS3	3rd	String
VPS29	SORCS3	3rd	String
AGTRAP	ALDH18A1	1st, 1st	BioGRID, IntACT
ALDH4A1	ALDH18A1	1st	String
ARHGEF40	ALDH18A1	1st, 1st	BioGRID, IntACT
BCL2L14	ALDH18A1	1st,1st	BioGRID, IntACT
C1QBP	ALDH18A1	1st,1st	BioGRID, IntACT
CBX1	ALDH18A1	1st, 1st	BioGRID, IntACT
CERK	ALDH18A1	1st,1st	BioGRID, IntACT
CMTM5	ALDH18A1	1st, 1st	BioGRID, IntACT
COQ9	ALDH18A1	1st, 1st	BioGRID, IntACT
CUL3	ALDH18A1	1st,1st	BioGRID, IntACT
DARS2	ALDH18A1	1st, 1st	BioGRID, IntACT
DCP1A	ALDH18A1	1st,1st	BioGRID, IntACT
DOCK8	ALDH18A1	1st,1st	BioGRID, IntACT
ESR1	ALDH18A1	1st,1st	BioGRID, IntACT
GLUD1	ALDH18A1	1st	String
GLUD2	ALDH18A1	1st	String
GLUL	ALDH18A1	1st	String
GOLT1B	ALDH18A1	1st,1st	BioGRID, IntACT
HAUS1	ALDH18A1	1st, 1st	BioGRID, IntACT
HSPD1	ALDH18A1	1st,1st	BioGRID, IntACT
KDM4C	ALDH18A1	1st,1st	BioGRID, IntACT
LATS2	ALDH18A1	1st,1st	BioGRID, IntACT
LLGL2	ALDH18A1	1st,1st	BioGRID, IntACT
MICAL3	ALDH18A1	1st, 1st	BioGRID, IntACT
MYC	ALDH18A1	1st,1st	BioGRID, IntACT
NT5C3A	ALDH18A1	1st,1st	BioGRID, IntACT
OAT	ALDH18A1	1st	String
PDK1	ALDH18A1	1st,1st	BioGRID, IntACT
POX2	ALDH18A1	1st	String
PREX1	ALDH18A1	1st,1st	BioGRID, IntACT
PRODH	ALDH18A1	1st	String
PYCR1	ALDH18A1	1st	String
PYCR2	ALDH18A1	1st	String
RALB	ALDH18A1	1st, 1st	BioGRID, IntACT
SH2D3C	ALDH18A1	1st,1st	BioGRID, IntACT
SOS2	ALDH18A1	1st, 1st	BioGRID, IntACT
TNFRSF10A	ALDH18A1	1st, 1st	BioGRID, IntACT
TRIM69	ALDH18A1	1st, 1st	BioGRID, IntACT
TRMT61B	ALDH18A1	1st,1st	BioGRID, IntACT
TUBGCP5	ALDH18A1	1st,1st	BioGRID, IntACT
ZRANB1	ALDH18A1	1st,1st	BioGRID, IntACT
ANP32A	ATXN1	1st	String
ARID5A	ATXN1	1st,1st	BioGRID,IntACT
ATXN1L	ATXN1	1st,1st	String,BioGRID
C1ORF94	ATXN1	1st,1st	BioGRID,IntACT
CIC	ATXN1	1st,1st,1st	String,BioGRID,IntACT
COIL	ATXN1	1st,1st	BioGRID,IntACT
CRK	ATXN1	1st,1st	BioGRID,IntACT
ESRP1	ATXN1	1st,1st	BioGRID,IntACT
HTT	ATXN1	1st	String
KAT5	ATXN1	1st	String
PQBP1	ATXN1	1st	String
RBFOX2	ATXN1	1st,1st	BioGRID,IntACT
RBM17	ATXN1	1st	String
RBPJ	ATXN1	1st	String
TCAP	ATXN1	1st,1st	BioGRID,IntACT
TRAF2	ATXN1	1st,1st	BioGRID,IntACT
UBQLN4	ATXN1	1st	String
YWHAE	ATXN1	1st,1st	BioGRID,IntACT
YWHAZ	ATXN1	1st	String
ZC3H10	ATXN1	1st,1st	BioGRID,IntACT
ZNF488	ATXN1	1st,1st	BioGRID,IntACT
ABT1	CA10	1st,1st	BioGRID, IntACT
ASS1	CA10	1st,1st	BioGRID, IntACT
CALCOCO1	CA10	1st,1st	BioGRID, IntACT
CDH9	CA10	1st	String
FGFRL1	CA10	1st	String
G6PD	CA10	1st,1st	BioGRID, IntACT
IMPACT	CA10	1st,1st	BioGRID, IntACT
INO80	CA10	1st,1st	BioGRID, IntACT
KCNB2	CA10	1st	String
KCTD15	CA10	1st,1st	BioGRID, IntACT
L1CAM	CA10	1st	String
MMD2	CA10	1st	String
MTERF4	CA10	1st,1st	BioGRID, IntACT
MTHFD1	CA10	1st,1st	BioGRID, IntACT
NRBP1	CA10	1st,1st	BioGRID, IntACT
NSUN4	CA10	1st,1st	BioGRID, IntACT
PARL	CA10	1st,1st	BioGRID, IntACT
PHYHIP	CA10	1st,1st	BioGRID, IntACT
PIAS4	CA10	1st,1st	BioGRID, IntACT
PPRC1	CA10	1st,1st	BioGRID, IntACT
PSMG1	CA10	1st,1st	BioGRID, IntACT
PSMG2	CA10	1st	String
PSMG3	CA10	1st,1st	BioGRID, IntACT
PSMG4	CA10	1st,1st	BioGRID, IntACT
RALYL	CA10	1st	String
RBFOX1	CA10	1st	String
REM2	CA10	1st	String
SHANK3	CA10	1st,1st	BioGRID, IntACT
TOR1AIP1	CA10	1st,1st	BioGRID, IntACT
TSC22D1	CA10	1st,1st	BioGRID, IntACT
WDHD1	CA10	1st,1st	BioGRID, IntACT
ANKRD6	CELSR2	1st	String
DDX39A	CELSR2	1st, 1st	BioGRID,IntACT
DKKL1	CELSR2	1st, 1st	BioGRID,IntACT
DTWD2	CELSR2	1st, 1st	BioGRID,IntACT
FZD3	CELSR2	1st	String
FZD9	CELSR2	1st	String
IL27RA	CELSR2	1st, 1st	BioGRID,IntACT
LYPD6	CELSR2	1st, 1st	BioGRID,IntACT
MYBPHL	CELSR2	1st	String
NAALADL2	CELSR2	1st, 1st	BioGRID,IntACT
NXPH2	CELSR2	1st, 1st	BioGRID,IntACT
PCDH12	CELSR2	1st, 1st	BioGRID,IntACT
PCDH20	CELSR2	1st, 1st	BioGRID,IntACT
PCDHGB1	CELSR2	1st, 1st	BioGRID,IntACT
PRICKLE1	CELSR2	1st	String
PRICKLE2	CELSR2	1st	String
PSG8	CELSR2	1st, 1st	BioGRID,IntACT
RPL28	CELSR2	1st, 1st	BioGRID,IntACT
SIRT6	CELSR2	1st, 1st	BioGRID,IntACT
ST8SIA4	CELSR2	1st, 1st	BioGRID,IntACT
TMEM30B	CELSR2	1st, 1st	BioGRID,IntACT
USP36	CELSR2	1st, 1st	BioGRID,IntACT
VANGL1	CELSR2	1st	String
VAPB	CELSR2	1st, 1st	BioGRID,IntACT
ZBBX	CELSR2	1st, 1st	BioGRID,IntACT
ABI3	LPHN2	1st	String
CDH1	LPHN2	1st,1st	BioGRID,IntACT
FLRT1	LPHN2	1st,1st	BioGRID,IntACT
FLRT3	LPHN2	1st	String
IRF3	LPHN2	1st,1st	BioGRID,IntACT
MGAT1	LPHN2	1st	String
NCK1	LPHN2	1st,1st	BioGRID,IntACT
SHANK1	LPHN2	1st	HPRD
SHANK2	LPHN2	1st,1st,1st	String,IntACT,HPRD
SLC44A5	LPHN2	1st	String
TENM1	LPHN2	1st	String
TENM2	LPHN2	1st	String
TENM3	LPHN2	1st	String
TENM4	LPHN2	1st	String
TMEM17	LPHN2	1st,1st	BioGRID,IntACT
TMEM216	LPHN2	1st,1st	BioGRID,IntACT
TMPRSS11B	LPHN2	1st,1st	BioGRID,IntACT
UNC93B1	LPHN2	1st,1st	BioGRID,IntACT
ALYREF	MRPL43	1st,1st	BioGRID,IntACT
ARHGAP27	MRPL43	1st,1st	BioGRID,IntACT
ARRB2	MRPL43	1st,1st	BioGRID,IntACT
AURKAIP1	MRPL43	1st,1st	BioGRID,IntACT
BRWD3	MRPL43	1st,1st	BioGRID,IntACT
CAND1	MRPL43	1st,1st	BioGRID,IntACT
COPS5	MRPL43	1st,1st	BioGRID,IntACT
DDX56	MRPL43	1st,1st	BioGRID,IntACT
FXR2	MRPL43	1st,1st	BioGRID,IntACT
GADD45GIP1	MRPL43	1st,1st	BioGRID,IntACT
GLS	MRPL43	1st,1st	BioGRID,IntACT
MRPL1	MRPL43	1st,1st	BioGRID,IntACT
MRPL10	MRPL43	1st,1st	BioGRID,IntACT
MRPL20	MRPL43	1st,1st	BioGRID,IntACT
MRPL42	MRPL43	1st,1st	BioGRID,IntACT
MRPL47	MRPL43	1st	String
MRPL50	MRPL43	1st,1st	BioGRID,IntACT
MRPS30	MRPL43	1st,1st	BioGRID,IntACT
NACC1	MRPL43	1st,1st	BioGRID,IntACT
NDUFAF5	MRPL43	1st,1st	BioGRID,IntACT
PRKCI	MRPL43	1st,1st	BioGRID,IntACT
PXN	MRPL43	1st,1st	BioGRID,IntACT
RPS6	MRPL43	1st,1st	BioGRID,IntACT
SLK	MRPL43	1st,1st	BioGRID,IntACT
SRPK1	MRPL43	1st,1st	BioGRID,IntACT
SSBP1	MRPL43	1st,1st	BioGRID,IntACT
TFAM	MRPL43	1st,1st	BioGRID,IntACT
VCAM1	MRPL43	1st,1st	BioGRID,IntACT
YBX1	MRPL43	1st,1st	BioGRID,IntACT
BEX5	NGF	1st	HPRD
BTG2	NGF	1st	HPRD
CASP3	NGF	1st	String
EGR1	NGF	1st	HPRD
EGR4	NGF	1st	HPRD
MAPK3	NGF	1st	String
NAB1	NGF	1st	HPRD
NAB2	NGF	1st	HPRD
NGFRAP1	NGF	1st	HPRD
NID67	NGF	1st	HPRD
NR4A1	NGF	1st	HPRD
NR4A2	NGF	1st	HPRD
NTRK2	NGF	1st	String
NTRK3	NGF	1st	String
PLCG1	NGF	1st	String
PTPN11	NGF	1st	String
SHC1	NGF	1st	String
ACE	PLK4	1st,1st	BioGRID,IntACT
AMY1A	PLK4	1st,1st	BioGRID,IntACT
ARR3	PLK4	1st,1st	BioGRID,IntACT
ATP9A	PLK4	1st,1st	BioGRID,IntACT
BTRC	PLK4	1st,1st,1st	String,BioGRID,IntACT
BUB1	PLK4	1st	String
CCT2	PLK4	1st,1st	BioGRID,IntACT
CCT6A	PLK4	1st,1st	BioGRID,IntACT
CENPJ	PLK4	1st,1st	String,IntACT
CEP135	PLK4	1st,1st	String,IntACT
CEP152	PLK4	1st,1st,1st	String,BioGRID,IntACT
CEP192	PLK4	1st,1st,1st	String,BioGRID,IntACT
CHD3	PLK4	1st,1st	BioGRID,IntACT
CLNS1A	PLK4	1st,1st	BioGRID,IntACT
DNAJB13	PLK4	1st,1st	BioGRID,IntACT
DUN1	PLK4	1st,1st	BioGRID,IntACT
ERH	PLK4	1st,1st	BioGRID,IntACT
FAM46C	PLK4	1st,1st	BioGRID,HPRD
GAS8	PLK4	1st,1st	BioGRID,IntACT
KIF11	PLK4	1st	String
MAD2L1	PLK4	1st	String
MAP1B	PLK4	1st,1st	BioGRID,IntACT
MTUS2	PLK4	1st,1st,1st	BioGRID,IntACT,HPRD
OSBPL3	PLK4	1st,1st	BioGRID,IntACT
PLOD1	PLK4	1st,1st	BioGRID,IntACT
PNPLA8	PLK4	1st,1st	BioGRID,IntACT
PTDSS1	PLK4	1st,1st	BioGRID,IntACT
RBM10	PLK4	1st,1st	BioGRID,IntACT
RSM26	PLK4	1st,1st	BioGRID,IntACT
SASS6	PLK4	1st,1st	String,BioGRID
SDF4	PLK4	1st,1st	BioGRID,IntACT
SF3B1	PLK4	1st,1st	BioGRID,IntACT
SFN	PLK4	1st,1st,1st	BioGRID,IntACT,HPRD
SKI8	PLK4	1st,1st	BioGRID,IntACT
SMAD4	PLK4	1st	HPRD
SPAG5	PLK4	1st,1st	BioGRID,IntACT
SPIN1	PLK4	1st,1st	BioGRID,IntACT
STIL	PLK4	1st,1st,1st	String,BioGRID,IntACT
STK38	PLK4	1st,1st	BioGRID,IntACT
STK38L	PLK4	1st,1st	BioGRID,IntACT
SYNPO2	PLK4	1st,1st	BioGRID,IntACT
TAX1BP3	PLK4	1st,1st	BioGRID,IntACT
TFIP11	PLK4	1st,1st	BioGRID,IntACT
TRIM54	PLK4	1st,1st	BioGRID,IntACT
TUBA1B	PLK4	1st,1st	BioGRID,IntACT
WDR61	PLK4	1st,1st	BioGRID,IntACT
YPK2	PLK4	1st,1st	BioGRID,IntACT
YWHAB	PLK4	1st,1st	BioGRID,IntACT
YWHAH	PLK4	1st,1st	BioGRID,IntACT
YWHAQ	PLK4	1st,1st	BioGRID,IntACT
ZBTB39	PLK4	1st,1st	BioGRID,IntACT
ATXN3	PSRC1	1st,1st	BioGRID,IntACT
FUS	PSRC1	1st,1st	BioGRID,IntACT
HOMER1	PSRC1	1st,1st	BioGRID,IntACT
JMJD4	PSRC1	1st	String
KIF22	PSRC1	1st,1st	BioGRID,IntACT
KIF2A	PSRC1	1st	String
KIF2C	PSRC1	1st	String
MAPRE3	PSRC1	1st,1st	BioGRID,IntACT
PRMT2	PSRC1	1st,1st	BioGRID,IntACT
REEP5	PSRC1	1st,1st	BioGRID,IntACT
RNASEH2A	PSRC1	1st,1st	BioGRID,IntACT
ROCK1	PSRC1	1st,1st	BioGRID,IntACT
SF3A2	PSRC1	1st,1st	BioGRID,IntACT
SNAP47	PSRC1	1st	String
SORCS1	PSRC1	1st	String
SORCS2	PSRC1	1st	String
SPRED2	PSRC1	1st,1st	BioGRID,IntACT
SRGN	PSRC1	1st,1st	BioGRID,IntACT
TTLL12	PSRC1	1st,1st	BioGRID,IntACT
XPO1	PSRC1	1st,1st	BioGRID,IntACT
BCL9	PYGO2	1st,1st,1st	String,BioGRID,IntACT
BCL9L	PYGO2	1st,1st,1st	String,BioGRID,IntACT
CTNNB1	PYGO2	1st,1st	String,BioGRID
DDB1	PYGO2	1st,1st	BioGRID,IntACT
H2AFV	PYGO2	1st	String
HIST2H2BE	PYGO2	1st	String
HIST3H3	PYGO2	1st	String
LDB1	PYGO2	1st	String
TLE1	PYGO2	1st	String
TLE3	PYGO2	1st	String
TLE4	PYGO2	1st	String
TPI1	PYGO2	1st,1st	BioGRID,IntACT
CNPY1	RBM33	1st	String
CSNK2A1	RBM33	1st,1st	BioGRID,IntACT
EEA1	RBM33	1st,1st	BioGRID,IntACT
EMB	RBM33	1st	String
EME1	RBM33	1st,1st	BioGRID,IntACT
FAM83C	RBM33	1st	String
FGGY	RBM33	1st	String
FOXG1	RBM33	1st,1st	BioGRID,IntACT
GRB2	RBM33	1st,1st	BioGRID,IntACT
GSK3B	RBM33	1st,1st	BioGRID,IntACT
JUNB	RBM33	1st,1st	BioGRID,IntACT
KCNN1	RBM33	1st	String
KPTN	RBM33	1st,1st	BioGRID,IntACT
LMNA	RBM33	1st,1st	BioGRID,IntACT
MAP2K1	RBM33	1st,1st	BioGRID,IntACT
MYO1C	RBM33	1st,1st	BioGRID,IntACT
MYO9B	RBM33	1st,1st	BioGRID,IntACT
NOM1	RBM33	1st	String
PGBD5	RBM33	1st	String
RAB5A	RBM33	1st,1st	BioGRID,IntACT
RNF32	RBM33	1st	String
SMAD11	RBM33	1st	String
THOC1	RBM33	1st,1st	BioGRID,IntACT
TUBA3A	RBM33	1st,1st	BioGRID,IntACT
USP24	RBM33	1st	String
CDC5L	SF1	1st	String
DDX17	SF1	1st	String
EFTUD2	SF1	1st	String
ENSP00000485022	SF1	1st	String
EWSR1	SF1	1st	String
NR5A1	SF1	1st	HPRD
PRKCZ	SF1	1st,1st	BioGRID,IntACT
PRPF40A	SF1	1st	String
SF3A1	SF1	1st	String
U2AF2	SF1	1st	String
ABCB10	SLC39A12	1st,1st	BioGRID,IntACT
ABCD1	SLC39A12	1st,1st	BioGRID,IntACT
ABHD12	SLC39A12	1st,1st	BioGRID,IntACT
ABHD14A	SLC39A12	1st,1st	BioGRID,IntACT
ACSL4	SLC39A12	1st,1st	BioGRID,IntACT
ADPGK	SLC39A12	1st,1st	BioGRID,IntACT
AGPAT2	SLC39A12	1st,1st	BioGRID,IntACT
ALG12	SLC39A12	1st,1st	BioGRID,IntACT
APOOL	SLC39A12	1st,1st	BioGRID,IntACT
ATP11C	SLC39A12	1st,1st	BioGRID,IntACT
BCL2L11	SLC39A12	1st,1st	BioGRID,IntACT
C17ORF80	SLC39A12	1st,1st	BioGRID,IntACT
CHSY1	SLC39A12	1st,1st	BioGRID,IntACT
CUX1	SLC39A12	1st,1st	BioGRID,IntACT
DNAJC19	SLC39A12	1st,1st	BioGRID,IntACT
FADS1	SLC39A12	1st,1st	BioGRID,IntACT
FAR2	SLC39A12	1st,1st	BioGRID,IntACT
FXYD6	SLC39A12	1st,1st	BioGRID,IntACT
GJA1	SLC39A12	1st,1st	BioGRID,IntACT
GJC1	SLC39A12	1st,1st	BioGRID,IntACT
GLB1L2	SLC39A12	1st,1st	BioGRID,IntACT
GOLM1	SLC39A12	1st,1st	BioGRID,IntACT
GP1BB	SLC39A12	1st,1st	BioGRID,IntACT
GPX8	SLC39A12	1st,1st	BioGRID,IntACT
HSD17B7	SLC39A12	1st,1st	BioGRID,IntACT
LEMD2	SLC39A12	1st,1st	BioGRID,IntACT
LETMD1	SLC39A12	1st,1st	BioGRID,IntACT
MANEA	SLC39A12	1st,1st	BioGRID,IntACT
MANEAL	SLC39A12	1st,1st	BioGRID,IntACT
MAVS	SLC39A12	1st,1st	BioGRID,IntACT
MBLAC2	SLC39A12	1st,1st	BioGRID,IntACT
MBOAT7	SLC39A12	1st,1st	BioGRID,IntACT
MGAT5	SLC39A12	1st,1st	BioGRID,IntACT
MICU1	SLC39A12	1st,1st	BioGRID,IntACT
MTX1	SLC39A12	1st,1st	BioGRID,IntACT
MUL1	SLC39A12	1st,1st	BioGRID,IntACT
NAT14	SLC39A12	1st,1st	BioGRID,IntACT
NRAS	SLC39A12	1st,1st	BioGRID,IntACT
PEX16	SLC39A12	1st,1st	BioGRID,IntACT
PODXL2	SLC39A12	1st,1st	BioGRID,IntACT
POM121	SLC39A12	1st,1st	BioGRID,IntACT
POM121C	SLC39A12	1st,1st	BioGRID,IntACT
PTPN1	SLC39A12	1st,1st	BioGRID,IntACT
PTRH2	SLC39A12	1st,1st	BioGRID,IntACT
QKI	SLC39A12	1st,1st	BioGRID,IntACT
RAB32	SLC39A12	1st,1st	BioGRID,IntACT
RDH13	SLC39A12	1st,1st	BioGRID,IntACT
SLC15A4	SLC39A12	1st,1st	BioGRID,IntACT
SLC22A18	SLC39A12	1st,1st	BioGRID,IntACT
SLC25A17	SLC39A12	1st,1st	BioGRID,IntACT
SLC25A51	SLC39A12	1st,1st	BioGRID,IntACT
SLC29A1	SLC39A12	1st,1st	BioGRID,IntACT
SLC30A10	SLC39A12	1st	String
SLC30A3	SLC39A12	1st	String
SLC30A4	SLC39A12	1st	String
SLC30A5	SLC39A12	1st	String
SLC30A6	SLC39A12	1st	String
SLC30A7	SLC39A12	1st	String
SLC30A9	SLC39A12	1st	String
SLC35B2	SLC39A12	1st,1st	BioGRID,IntACT
SLC39A1	SLC39A12	1st	String
SLC39A11	SLC39A12	1st	String
SLC47A1	SLC39A12	1st,1st	BioGRID,IntACT
SQLE	SLC39A12	1st,1st	BioGRID,IntACT
SREBF2	SLC39A12	1st,1st	BioGRID,IntACT
SRPR	SLC39A12	1st,1st	BioGRID,IntACT
TLCD1	SLC39A12	1st,1st	BioGRID,IntACT
TMEM11	SLC39A12	1st,1st	BioGRID,IntACT
TMEM39A	SLC39A12	1st,1st	BioGRID,IntACT
TMPPE	SLC39A12	1st,1st	BioGRID,IntACT
ULBP3	SLC39A12	1st,1st	BioGRID,IntACT
VKORC1L1	SLC39A12	1st,1st	BioGRID,IntACT
ZFPL1	SLC39A12	1st,1st	BioGRID,IntACT
SNX5	VPS26A	1st	String
SNX6	VPS26A	1st	String
SORL1	VPS26A	1st	String
TBC1D5	VPS26A	1st,1st,1st	String,BioGRID,IntACT
VPS35	VPS26A	1st,1st,1st	String,BioGRID,IntACT

## Sheet: Supp Table S3
Supplementary Table S3: Stratified Linkage Disequilibrium Score Regression (sLDSC) full results.
Prop._SNPs = Proportion of analysed SNPs found in full gene set regions
Prop._h2 = Proportion of heritibility (h2) found in full gene set; Prop._h2_std_error = Standard error associated with Prop._h2
Enrichment = Fold Enrichment (prop._h2 / prop._SNPs); Enrichment_std_error = Standard error associated with Enrichment
Test Phenotypes	Prop._SNPs	Prop._h2	Prop._h2_std_error	Enrichment	Enrichment_std_error	P Value
Bipolar Disorder	0.0372376	0.061858	0.00768967	1.66117	0.206503	0.00156125
Intelligence	0.0372376	0.0607196	0.00591741	1.6306	0.15891	9.29683e-05
Schizophrenia	0.0372376	0.0590161	0.00538588	1.58485	0.144636	9.61272e-05
Educational Attainment	0.0372376	0.0533513	0.00526747	1.43273	0.141456	0.0022019
ASD	0.0372376	0.063447	0.0128351	1.70384	0.344681	0.0348853
Mood Instability	0.0372376	0.0549236	0.00817068	1.47495	0.21942	0.0281532
Neuroticism	0.0372376	0.0536033	0.00932918	1.4395	0.250531	0.0791077
Feeling Nervous	0.0372376	0.0516059	0.00637049	1.38586	0.171077	0.0241299
Risk Taking	0.0372376	0.0511743	0.00745537	1.37427	0.200211	0.0620025
Major Depressive Disorder	0.0372376	0.0507297	0.00919884	1.36233	0.247031	0.143281
Feeling Miserable	0.0372376	0.050565	0.0105738	1.3579	0.283955	0.208401
Childhood Trauma	0.0372376	0.0502164	0.0127872	1.34854	0.343396	0.313051
ADHD	0.0372376	0.0408679	0.0120934	1.09749	0.324763	0.764359
Control Phenotypes	Prop._SNPs	Prop._h2	Prop._h2_std_error	Enrichment	Enrichment_std_error	P Value
Alzheimer's Disease	0.0372376	0.0297195	0.0235014	0.798104	0.63112	0.7531
Stroke	0.0372376	0.0380527	0.0166884	1.02189	0.448161	0.9609
Type 2 Diabetes	0.0372376	0.0505111	0.018238	1.35646	0.489774	0.4631
Crohn's Disease	0.0372376	0.0571876	0.0114725	1.53575	0.30809	0.0791
Coronary Artery Disease	0.0372376	0.0597564	0.0136175	1.60473	0.365692	0.0907

## Sheet: Supp Table S4
Supplementary Table S4: Genes within the SORCS3 gene-set that were associated at genome-wide significant levels with BPD, EA, IQ or SCZ.
Gene	Phenotype	Gene-base P-Value
FADS1	BPD	6.5609e-12
SHANK2	BPD	1.7421e-06
YWHAE	BPD	8.5239e-07
ABT1	EA	2.0395e-06
ATXN1	EA	1.2173e-09
ATXN1L	EA	1.874e-08
CAND1	EA	1.2671e-08
CDH9	EA	2.833e-08
CUL3	EA	8.8211e-08
CUX1	EA	1.1859e-07
ESR1	EA	4.6526e-15
GJC1	EA	1.2007e-08
HTT	EA	3.6974e-10
MYBPHL	EA	1.181e-09
RBFOX1	EA	1.4096e-10
SHANK3	EA	1.9129e-13
SORCS3	EA	6.2726e-11
SORT1	EA	3.8026e-10
SPRED2	EA	5.6967e-09
STK38L	EA	3.9898e-07
TCAP	EA	1.5575e-06
TENM2	EA	8.275e-11
TENM4	EA	5.9309e-07
ARHGAP27	IQ	4.6873e-07
ATXN1L	IQ	9.5511e-07
CTNNB1	IQ	6.9229e-07
EEA1	IQ	4.4197e-07
MICU1	IQ	3.3271e-07
MYBPHL	IQ	1.842e-10
PSMG1	IQ	2.4485e-10
RBFOX1	IQ	6.4367e-11
SHANK3	IQ	1.7264e-06
SLC39A1	IQ	2.3547e-06
SORCS3	IQ	4.4547e-08
SORT1	IQ	6.8541e-10
SREBF2	IQ	3.2155e-08
TENM4	IQ	7.8808e-08
ABT1	SCZ	1.6764e-14
ACE	SCZ	4.2851e-07
ALG12	SCZ	5.0469e-07
DARS2	SCZ	6.8241e-08
DCP1A	SCZ	2.974e-07
DNAJC19	SCZ	9.2164e-09
EGR1	SCZ	5.2424e-08
EMB	SCZ	8.1669e-09
FLRT1	SCZ	1.9452e-06
HSPD1	SCZ	7.9129e-11
IRF3	SCZ	2.8033e-14
LEMD2	SCZ	2.1745e-06
MAPK3	SCZ	2.2479e-09
MRPS30	SCZ	2.0927e-07
NAB2	SCZ	6.1103e-09
PRICKLE2	SCZ	2.2779e-07
RBFOX1	SCZ	4.2518e-12
SF3B1	SCZ	1.8929e-14
SLC39A1	SCZ	2.1704e-08
SORCS3	SCZ	7.4221e-07
SREBF2	SCZ	7.9793e-07
TBC1D5	SCZ	8.1713e-07
VPS29	SCZ	1.1309e-06
WDHD1	SCZ	1.2888e-06
YWHAB	SCZ	1.5038e-06
YWHAE	SCZ	6.9039e-11
